# Supplementary material for: Investigating the genomic alteration improved the clinical outcome of aged patients with lung carcinoma
Source: BMC Genomics. 2022 Jan 15;23:55. doi: 10.1186/s12864-021-08289-4 (PMC8760649; doi:10.1186/s12864-021-08289-4)
Supplement: Supplementary file 1 — Additional file 1: Table S1-S4. [file 12864_2021_8289_MOESM1_ESM.xlsx]

## Sheet: Table S1
									Patient No.	P9	P10	P6	P6	P7	P11	P12	P13	P14	P15	P16	P17	P18	P19	P20	P21	P22	P8	P23	P24	P25	P26	P27	P28	P29	P30	P31	P32	P15	P24	P33	P34	P35	P36	P37	P38	P39	P40	P41	P42
									Sample No.	S1	S2	S3	S4	S5	S6	S7	S8	S9	S10	S11	S12	S13	S14	S15	S16	S17	S18	S19	S20	S21	S22	S23	S24	S25	S26	S27	S28	S29	S30	S31	S32	S33	S34	S35	S36	S37	S38	S39	S40
									Sample Type	plasma	plasma	plasma	plasma	plasma	plasma	plasma	plasma	plasma	plasma	plasma	plasma	plasma	plasma	FFPE	FFPE	FFPE	FFPE	FFPE	FFPE	FFPE	FFPE	FFPE	plasma	plasma	plasma	plasma	plasma	plasma	plasma	plasma	plasma	plasma	plasma	plasma	FFPE	FFPE	FFPE	FFPE	FFPE
									Age	58	76	63	64	67	62	69	84	58	80	65	58	71	75	61	62	60	56	62	60	78	59	61	57	59	77	79	73	82	61	81	63	61	77	71	77	74	65	69	72
									Sex	female	male	male	male	female	female	male	female	male	male	female	male	female	female	male	female	female	female	female	male	female	female	male	male	female	female	female	female	male	male	female	female	female	female	female	female	female	female	female	female
									Histologic Types	Adenocarcinoma	Adenocarcinoma	Adenocarcinoma	Adenocarcinoma	Adenocarcinoma	Adenocarcinoma	Adenocarcinoma	Unknown	Adenocarcinoma	Adenocarcinoma	Adenocarcinoma	Adenocarcinoma	Adenocarcinoma	Adenocarcinoma	Adenocarcinoma	Adenocarcinoma	Adenocarcinoma	Adenocarcinoma	Adenocarcinoma	Adenocarcinoma	Adenocarcinoma	Adenocarcinoma	Adenocarcinoma	Adenocarcinoma	Adenocarcinoma	Unknown	Adenocarcinoma	Unknown	Adenocarcinoma	Adenocarcinoma	Adenocarcinoma	Adenocarcinoma	Adenocarcinoma	Adenocarcinoma	Adenocarcinoma	Squamous	Adenocarcinoma	Adenocarcinoma	Adenocarcinoma	Adenocarcinoma
									Clinical Stage	IV	IV	IV	IV	IV	IV	IV	III	IV	IV	IV	IV	IV	IV	IV	IV	IV	IV	IV	IV	III	II	IV	IV	IV	IV	IV	IV	IV	IV	IV	IV	IV	IV	IV	III	IV	IV	IV	IV
									Smoking	no	no	no	no	no	no	no	no	no	yes	no	yes	no	no	yes	no	yes	no	no	yes	no	no	unknown	no	no	unknown	no	no	no	yes	no	no	no	no	no	no	no	no	no	no
									Prior drug	Gefitinib+chemo	Gefitinib	Gefitinib	Gefitinib+Osimertinib	Gefitinib+Osimertinib	Gefitinib	chemo	therapy-naïve	therapy-naïve	therapy-naïve	therapy-naïve	therapy-naïve	therapy-naïve	therapy-naïve	therapy-naïve	therapy-naïve	therapy-naïve	Gefitinib	therapy-naïve	therapy-naïve	therapy-naïve	therapy-naïve	therapy-naïve	Gefitinib	Gefitinib	therapy-naïve	Gefitinib	therapy-naïve	Gefitinib	Gefitinib	Gefitinib	Gefitinib	Gefitinib	therapy-naïve	therapy-naïve	therapy-naïve	Gefitinib	therapy-naïve	therapy-naïve	therapy-naïve
Locus	Reference	Alternate	type	Consequence	Gene	ExonID	HGVSc	HGVSp	Alteration count
VUS_chr2:30143293	G	C	snp	missense_variant	ALK	1/29	c.233C>G	p.Ser78Trp	1
chr2:30143169	C	A	snp	missense_variant	ALK	1/29	c.357G>T	p.Glu119Asp	1
chr2:29917796	C	T	snp	missense_variant	ALK	3/29	c.872G>A	p.Arg291His	1
zVUS_chr2:29519906	GAGC	GGAG	indel	missense_variant	ALK	9/29	c.1662_1664delinsCTC	p.Trp554_Leu555delinsCysSer	1
chr2:29445273	G	A	snp	missense_variant&splice_region_variant	ALK	22/29	c.3452C>T	p.Thr1151Met	1
zVUS_chr2:29445270	A	C	snp	missense_variant	ALK	22/29	c.3455T>G	p.Leu1152Arg	1
zVUS_chr2:29436901	C	T	snp	missense_variant	ALK	24/29	c.3692G>A	p.Arg1231Gln	1
zVUS_chr2:29432664	C	CG	indel	frameshift_variant	ALK	25/29	c.3823dup	p.Arg1275ProfsTer10	1
chr2:29416547	G	A	snp	missense_variant	ALK	29/29	c.4406C>T	p.Pro1469Leu	1
chr2:29416229	C	T	snp	missense_variant	ALK	29/29	c.4724G>A	p.Arg1575His	1
VUS_chr7:140624403	G	GCGGCGC	indel	inframe_insertion	BRAF	1/18	c.95_100dup	p.Gly32_Ala33dup	2																0.157
zVUS_chr7:140534597	C	A	snp	stop_gained	BRAF	3/18	c.316G>T	p.Gly106Ter	1
chr7:140500286	GA	G	indel	Intron	BRAF	6/18	c.861-6del		2																																				0.4645
zVUS_chr7:140481430	C	T	snp	missense_variant	BRAF	11/18	c.1378G>A	p.Gly460Arg	1
chr7:140481402	C	G	snp	missense_variant	BRAF	11/18	c.1406G>C	p.Gly469Ala	1
chr7:140453155	C	T	snp	missense_variant	BRAF	15/18	c.1780G>A	p.Asp594Asn	1
chr7:140453149	C	G	snp	missense_variant	BRAF	15/18	c.1786G>C	p.Gly596Arg	2
chr7:140453139	G	A	snp	missense_variant	BRAF	15/18	c.1796C>T	p.Thr599Ile	1
chr7:140453136	A	T	snp	missense_variant	BRAF	15/18	c.1799T>A	p.V600E	4
chr7:140453134	T	C	snp	missense_variant	BRAF	15/18	c.1801A>G	p.Lys601Glu	1
chr7:140453132	T	A	snp	missense_variant	BRAF	15/18	c.1803A>T	p.Lys601Asn	1
chr7:55211080	G	A	snp	missense_variant	EGFR	3/28	c.323G>A	p.Arg108Lys	1
zVUS_chr7:55220274	C	T	snp	missense_variant	EGFR	6/28	c.664C>T	p.Arg222Cys	1
zFPbefore_chr7:55221743	A	C	snp	missense_variant	EGFR	7/28	c.787A>C	p.Thr263Pro	1
chr7:55227945	A	G	snp	missense_variant	EGFR	12/28	c.1412A>G	p.Tyr471Cys	1
zVUS_chr7:55233024	G	A	snp	missense_variant	EGFR	15/28	c.1774G>A	p.Val592Ile	1															0.1416
chr7:55241678	A	C	snp	missense_variant	EGFR	18/28	c.2126A>C	p.Glu709Ala	1
chr7:55241707	G	A	snp	missense_variant	EGFR	18/28	c.2155G>A	p.Gly719Ser	3
chr7:55241708	G	C	snp	missense_variant	EGFR	18/28	c.2156G>C	p.G719A	4
chr7:55242464	AGGAATTAAGAGAAGC	A	indel	inframe_deletion	EGFR	19/28	c.2235_2249del	p.Glu746_Ala750del	20	0.0044	0.016				0.0157		0.0043		0.0024		0.0705	0.109	0.0337			0.0657				0.1571	0.1872	0.2134		0.0168				0.0071				0.0955	0.0502	0.0034	0.5738
chr7:55242475	GGAATTAAGAGAAG	GAGCC	indel	complex	EGFR	19/28	c.2236_2248delinsAGCC	p.Glu746_Ala750delinsSerPro	1																																0.026
chr7:55242465	GGAATTAAGAGAAGCA	G	indel	inframe_deletion	EGFR	19/28	c.2236_2250del	p.Glu746_Ala750del	13			0.1159	0.142			0.0028									0.7011		0.3529	0.1744	0.2371						0.0229		0.0045		0.0026							0.1374
chr7:55242465	GGAATTAAGAGAAGCAAC	GCT	indel	protein_altering_variant	EGFR	19/28	c.2236_2252delGAATTAAGAGAAGCAACinsCT	p.Glu746_Thr751delinsLeu	1											0.0233
chr7:55242465	GGAATTAAGAGAAGCAACATCTC	GCTCT	indel	inframe_deletion	EGFR	19/28	c.2236_2257delinsCTCT	p.Glu746_Pro753delinsLeuSer	1																															0.0237
chr7:55242466	GAATTAAGAGAAGCAAC	GT	indel	inframe_deletion	EGFR	19/28	c.2237_2252delinsT	p.Glu746_Thr751delinsVal	1																																							0.5322
chr7:55242466	GAATTAAGAGAAGCAACATC	GT	indel	inframe_deletion	EGFR	19/28	c.2237_2255delinsT	p.Glu746_Ser752delinsVal	1
chr7:55242465	GGAATTAAGA	G	indel	inframe_deletion	EGFR	19/28	c.2239_2247del	p.Leu747_Glu749del	1																								0.0034
chr7:55242468	ATTAAGAGAAGCAACATCT	A	indel	inframe_deletion	EGFR	19/28	c.2239_2256del	p.Leu747_Ser752del	1																																								0.6629
chr7:55242467	AATTAAGAGAAGCAAC	A	indel	inframe_deletion	EGFR	19/28	c.2240_2254delTAAGAGAAGCAACAT	p.Leu747_Thr751del	2									0.1694																													0.4756
chr7:55242469	TTAAGAGAAGCAACATCTC	T	indel	inframe_deletion	EGFR	19/28	c.2240_2257del	p.Leu747_Pro753delinsSer	5					0.3113										0.6451												0.0015
chr7:55249005	G	T	snp	missense_variant	EGFR	20/28	c.2303G>T	p.S768I	1
VUS_chr7:55249007	G	A	snp	missense_variant	EGFR	20/28	c.2305G>A	p.Val769Met	1
chr7:55249012	C	CGGG	indel	inframe_insertion	EGFR	20/28	c.2310_2311insGGG	p.Asp770_Asn771insGly	1
chr7:55249012	CAA	CGGGTT	indel	complex	EGFR	20/28	c.2311_2312delinsGGGTT	p.Asn771delinsGlyPhe	1
chr7:55249071	C	T	snp	missense_variant	EGFR	20/28	c.2369C>T	p.Thr790Met	21	0.006	0.0184	0.0204	0.0038	0.1606	0.0131																			0.0149				0.0104	0.0012	0.0215	0.0256	0.0287				0.1416
chr7:55249092	G	C	snp	missense_variant	EGFR	20/28	c.2390G>C	p.Cys797Ser	2				0.0024	0.0329
zVUS_chr7:55259513	GCT	GAG	indel	missense_variant	EGFR	21/28	c.2571_2573delGCTinsGAG	p.Leu858Arg	2
chr7:55259515	T	G	snp	missense_variant	EGFR	21/28	c.2573T>G	p.Leu858Arg	53
zVUS_chr7:55268884	G	T	snp	missense_variant	EGFR	25/28	c.2950G>T	p.Asp984Tyr	1			0.0144
zVUS_chr7:55273030	C	T	snp	missense_variant	EGFR	28/28	c.3353C>T	p.Ala1118Val	1
chr7:55273278	G	A	snp	missense_variant	EGFR	28/28	c.3601G>A	p.Ala1201Thr	1
zVUS_chr17:37856570	T	G	snp	splice_region_variant&intron_variant	ERBB2		c.-18+6T>G		2
chr17:37866383	C	T	snp	missense_variant	ERBB2	6/27	c.598C>T	p.Pro200Ser	1
VUS_chr17:37879600	GTT	GAA	indel	missense_variant	ERBB2	17/27	c.1886_1887delinsAA	p.Val629Glu	1
chr17:37880981	A	AGCATACGTGATG	indel	inframe_insertion	ERBB2	20/27	c.2223_2234dupATACGTGATGGC	p.Tyr742_Ala745dup	1
chr17:37882110	C	T	snp	intron_variant	ERBB2	23/27	c.2782+4C>T		2
chr8:38271163	C	T	snp	missense_variant	FGFR1	19/19	c.2545G>A	p.Gly849Arg	1
chr12:25398283	ACC	AAA	indel	missense_variant	KRAS	2/6	c.34_35delinsTT	p.Gly12Phe	1
chr12:25398285	C	A	snp	missense_variant	KRAS	2/6	c.34G>T	p.Gly12Cys	10
chr12:25398284	C	T	snp	missense_variant	KRAS	2/6	c.35G>A	p.Gly12Asp	4
chr12:25398284	C	G	snp	missense_variant	KRAS	2/6	c.35G>C	p.Gly12Ala	3
chr12:25398284	C	A	snp	missense_variant	KRAS	2/6	c.35G>T	p.Gly12Val	5
zVUS_chr12:25398282	C	A	snp	missense_variant	KRAS	2/6	c.37G>T	p.Gly13Cys	1
chr12:25398281	C	T	snp	missense_variant	KRAS	2/6	c.38G>A	p.Gly13Asp	2
chr12:25398255	G	T	snp	missense_variant	KRAS	2/6	c.64C>A	p.Gln22Lys	1
chr12:25380276	T	A	snp	missense_variant	KRAS	3/6	c.182A>T	p.Gln61Leu	4
chr12:25380275	T	A	snp	missense_variant	KRAS	3/6	c.183A>T	p.Gln61His	1
zVUS_chr7:116339148	C	T	snp	missense_variant	MET	2/21	c.10C>T	p.Pro4Ser	1
zVUS_chr7:116339499	GT	G	indel	frameshift_variant	MET	2/21	c.363del	p.Val122SerfsTer45	1						0.0155
zVUS_chr7:116339565	C	T	snp	stop_gained	MET	2/21	c.427C>T	p.Arg143Ter	1
zVUS_chr7:116340135	A	T	snp	missense_variant	MET	2/21	c.997A>T	p.Ile333Leu	1
chr7:116371814	G	T	snp	missense_variant	MET	3/21	c.1293G>T	p.Met431Ile	1
chr7:116397526	A	T	snp	missense_variant	MET	7/21	c.1898A>T	p.His633Leu	1
chr7:116398514	G	C	snp	missense_variant	MET	9/21	c.2104G>C	p.Val702Leu	1
VUS_chr7:116409799	C	T	snp	missense_variant	MET	12/21	c.2684C>T	p.Thr895Met	1
chr7:116411631	GTGT	G	indel	inframe_deletion	MET	13/21	c.2814_2816del	p.Val939del	1
zVUS_chr7:116411667	T	A	snp	missense_variant	MET	13/21	c.2846T>A	p.Leu949His	1				0.0111
zVUS_chr7:116411929	G	T	snp	missense_variant	MET	14/21	c.2914G>T	p.Asp972Tyr	1																	0.0661
zVUS_chr7:116412036	TCCAGAAGG	T	indel	splice_donor_variant&coding_sequence_variant	MET	14/21	c.3022_3028+1del		1
chr7:116412046	A	T	snp	intron_variant	MET		c.3028+3A>T		1
zVUS_chr1:115256566	C	T	snp	missense_variant	NRAS	3/7	c.145G>A	p.Glu49Lys	1
chr1:115256528	T	A	snp	missense_variant	NRAS	3/7	c.183A>T	p.Gln61His	1												0.0012
zVUS_chr3:178916621	C	A	snp	missense_variant	PIK3CA	2/21	c.8C>A	p.Pro3Gln	1
chr3:178921548	G	A	snp	missense_variant	PIK3CA	5/21	c.1030G>A	p.Val344Met	1
chr3:178921553	T	A	snp	missense_variant	PIK3CA	5/21	c.1035T>A	p.Asn345Lys	1
chr3:178936082	G	A	snp	missense_variant	PIK3CA	10/21	c.1624G>A	p.Glu542Lys	3				0.0903
chr3:178936091	G	A	snp	missense_variant	PIK3CA	10/21	c.1633G>A	p.Glu545Lys	8
chr3:178936091	G	C	snp	missense_variant	PIK3CA	10/21	c.1633G>C	p.Glu545Gln	2
chr3:178936092	A	C	snp	missense_variant	PIK3CA	10/21	c.1634A>C	p.Glu545Ala	1
chr3:178936103	G	A	snp	missense_variant	PIK3CA	10/21	c.1645G>A	p.Asp549Asn	1
chr3:178916854	G	A	snp	missense_variant	PIK3CA	2/21	c.241G>A	p.Glu81Lys	1																																								0.0673
chr3:178952074	G	A	snp	missense_variant	PIK3CA	21/21	c.3129G>A	p.Met1043Ile	1
chr3:178952085	A	G	snp	missense_variant	PIK3CA	21/21	c.3140A>G	p.His1047Arg	1
zVUS_chr3:178952146	G	C	snp	missense_variant	PIK3CA	21/21	c.3201G>C	p.Leu1067Phe	1
zVUS_chr6:117650523	A	G	snp	missense_variant	ROS1	32/43	c.5335T>C	p.Cys1779Arg	1
zVUS_chr6:117650511	A	G	snp	missense_variant	ROS1	32/43	c.5347T>C	p.Tyr1783His	4																				0.4586										0.5138
chr6:117609816	G	A	snp	stop_gained	ROS1	43/43	c.6883C>T	p.Q2295*	1
zVUS_chr17:7579544	TC	T	indel	frameshift_variant	TP53	4/11	c.142del	p.Asp48ThrfsTer75	1
chr17:7579536	C	A	snp	stop_gained	TP53	4/11	c.151G>T	p.E51*	1
chr17:7579528	C	T	snp	stop_gained	TP53	4/11	c.159G>A	p.Trp53Ter	2																																							0.7545
chr17:7579520	TC	T	indel	inframe_deletion	TP53	4/11	c.166del	p.Glu56LysfsTer67	2																																				0.2699
zVUS_chr17:7579494	T	A	snp	stop_gained	TP53	4/11	c.193A>T	p.Arg65Ter	1
zVUS_chr17:7579469	A	C	snp	missense_variant	TP53	4/11	c.218T>G	p.Val73Gly	3																												0.0108
zVUS_chr17:7579398	CAG	C	indel	frameshift_variant	TP53	4/11	c.287_288del	p.Ser96CysfsTer52	1
chr17:7579389	GGGAAGGGACA	G	indel	inframe_deletion	TP53	4/11	c.288_297del	p.Val97ArgfsTer23	1
zVUS_chr17:7579353	CCAGACGGAAACCGTAGCTGCCCTGGT	CTA	indel	protein_altering_variant	TP53	4/11	c.308_333delinsTA	p.Tyr103_Arg110del	1
zVUS_chr17:7579361	AAACCGT	A	indel	inframe_deletion	TP53	4/11	c.320_325del	p.Tyr107_Gly108del	1
chr17:7579358	C	A	snp	missense_variant	TP53	4/11	c.329G>T	p.Arg110Leu	1
chr17:7579320	TCA	T	indel	frameshift_variant	TP53	4/11	c.365_366delTG	p.V122fs	1
chr17:7579312	C	T	snp	splice_region_variant&synonymous_variant	TP53	4/11	c.375G>A	p.Thr125=	1
chr17:7579312	C	A	snp	splice_region_variant&synonymous_variant	TP53	4/11	c.375G>T	p.Thr125=	2
chr17:7578542	G	C	snp	missense_variant	TP53	5/11	c.388C>G	p.Leu130Val	1
VUS_chr17:7578535	T	C	snp	missense_variant	TP53	5/11	c.395A>G	p.Lys132Arg	1
chr17:7578526	C	T	snp	missense_variant	TP53	5/11	c.404G>A	p.Cys135Tyr	2
chr17:7578526	C	A	snp	missense_variant	TP53	5/11	c.404G>T	p.Cys135Phe	1																			0.0427
zVUS_chr17:7578500	G	A	snp	stop_gained	TP53	5/11	c.430C>T	p.Gln144Ter	1
zVUS_chr17:7578496	A	T	snp	missense_variant	TP53	5/11	c.434T>A	p.Leu145Gln	1
chr17:7578496	A	C	snp	missense_variant	TP53	5/11	c.434T>G	p.Leu145Arg	1
chr17:7578479	G	A	snp	missense_variant	TP53	5/11	c.451C>T	p.Pro151Ser	1
zVUS_chr17:7578478	G	T	snp	missense_variant	TP53	5/11	c.452C>A	p.Pro151His	1
chr17:7578478	G	C	snp	missense_variant	TP53	5/11	c.452C>G	p.Pro151Arg	1
zVUS_chr17:7578469	C	A	snp	missense_variant	TP53	5/11	c.461G>T	p.Gly154Val	2
zVUS_chr17:7578466	G	T	snp	missense_variant	TP53	5/11	c.464C>A	p.Thr155Asn	2
chr17:7578457	C	G	snp	missense_variant	TP53	5/11	c.473G>C	p.Arg158Pro	1
chr17:7578457	C	A	snp	missense_variant	TP53	5/11	c.473G>T	p.Arg158Leu	1
zVUS_chr17:7578449	C	T	snp	missense_variant	TP53	5/11	c.481G>A	p.Ala161Thr	1
zVUS_chr17:7578446	T	A	snp	missense_variant	TP53	5/11	c.484A>T	p.Ile162Phe	1																	0.0784
chr17:7578442	T	C	snp	missense_variant	TP53	5/11	c.488A>G	p.Tyr163Cys	1
VUS_chr17:7578440	T	C	snp	missense_variant	TP53	5/11	c.490A>G	p.Lys164Glu	1
chr17:7578437	G	A	snp	stop_gained	TP53	5/11	c.493C>T	p.Gln165Ter	1
chr17:7578431	G	A	snp	stop_gained	TP53	5/11	c.499C>T	p.Gln167Ter	1
zVUS_chr17:7578419	C	A	snp	stop_gained	TP53	5/11	c.511G>T	p.Glu171Ter	3
chr17:7578413	C	A	snp	missense_variant	TP53	5/11	c.517G>T	p.V173L	1
chr17:7578406	C	T	snp	missense_variant	TP53	5/11	c.524G>A	p.Arg175His	4
chr17:7578395	G	A	snp	missense_variant	TP53	5/11	c.535C>T	p.His179Tyr	2																	0.1196
chr17:7578394	T	C	snp	missense_variant	TP53	5/11	c.536A>G	p.His179Arg	1					0.1205
zVUS_chr17:7578394	T	A	snp	missense_variant	TP53	5/11	c.536A>T	p.His179Leu	1
chr17:7578393	A	C	snp	missense_variant	TP53	5/11	c.537T>G	p.His179Gln	1
zVUS_chr17:7578388	C	G	snp	missense_variant	TP53	5/11	c.542G>C	p.Arg181Pro	1
chr17:7578290	C	A	snp	intron_variant	TP53		c.560-1G>T		1
zVUS_chr17:7578288	AC	A	indel	frameshift_variant&splice_region_variant	TP53	6/11	c.560del	p.Gly187ValfsTer60	1																						0.0877
chr17:7578283	GC	G	indel	inframe_deletion	TP53	6/11	c.565del	p.Ala189ProfsTer58	1
chr17:7578271	T	C	snp	missense_variant	TP53	6/11	c.578A>G	p.His193Arg	2
chr17:7578271	T	A	snp	missense_variant	TP53	6/11	c.578A>T	p.His193Leu	1
chr17:7578268	A	C	snp	missense_variant	TP53	6/11	c.581T>G	p.Leu194Arg	1
chr17:7578266	T	A	snp	missense_variant	TP53	6/11	c.583A>T	p.Ile195Phe	1
VUS_chr17:7578239	C	A	snp	stop_gained	TP53	6/11	c.610G>T	p.Glu204Ter	1
chr17:7578224	T	A	snp	stop_gained	TP53	6/11	c.625A>T	p.Arg209Ter	1
chr17:7578212	G	A	snp	stop_gained	TP53	6/11	c.637C>T	p.Arg213Ter	1
chr17:7578208	T	C	snp	missense_variant	TP53	6/11	c.641A>G	p.His214Arg	1
chr17:7578208	T	A	snp	missense_variant	TP53	6/11	c.641A>T	p.His214Leu	2			0.0422	0.2307
chr17:7578205	C	T	snp	missense_variant	TP53	6/11	c.644G>A	p.Ser215Asn	1																																						0.0762
chr17:7578191	A	G	snp	missense_variant	TP53	6/11	c.658T>C	p.Tyr220His	1
chr17:7578190	T	C	snp	missense_variant	TP53	6/11	c.659A>G	p.Tyr220Cys	1
zVUS_chr17:7578183	CG	C	indel	frameshift_variant	TP53	6/11	c.665delC	p.Pro222ArgfsTer25	1
chr17:7578177	C	T	snp	splice_region_variant&synonymous_variant	TP53	6/11	c.672G>A	p.Glu224=	1																				0.348
VUS_chr17:7578177	C	A	snp	missense_variant&splice_region_variant	TP53	6/11	c.672G>T	p.Glu224Asp	1																																	0.0937
chr17:7577587	T	A	snp	missense_variant	TP53	7/11	c.694A>T	p.Ile232Phe	1																																					0.1433
chr17:7577580	T	C	snp	missense_variant	TP53	7/11	c.701A>G	p.Tyr234Cys	1
zVUS_chr17:7577579	G	T	snp	stop_gained	TP53	7/11	c.702C>A	p.Tyr234Ter	1
chr17:7577570	C	A	snp	missense_variant	TP53	7/11	c.711G>T	p.Met237Ile	1
chr17:7577568	C	A	snp	missense_variant	TP53	7/11	c.713G>T	p.Cys238Phe	1																							0.1501
zFPbefore_chr17:7577559	G	A	snp	missense_variant	TP53	7/11	c.722C>T	p.Ser241Phe	3										0.0016
chr17:7577557	A	T	snp	missense_variant	TP53	7/11	c.724T>A	p.Cys242Ser	1
zVUS_chr17:7577551	C	A	snp	missense_variant	TP53	7/11	c.730G>T	p.Gly244Cys	1
chr17:7577550	C	T	snp	missense_variant	TP53	7/11	c.731G>A	p.Gly244Asp	2																0.4931																								0.1257
chr17:7577548	C	T	snp	missense_variant	TP53	7/11	c.733G>A	p.Gly245Ser	1
chr17:7577548	C	A	snp	missense_variant	TP53	7/11	c.733G>T	p.Gly245Cys	1
chr17:7577545	TGC	TAA	indel	missense_variant	TP53	7/11	c.734_735delinsTT	p.Gly245Val	1																																						0.1485
chr17:7577547	C	T	snp	missense_variant	TP53	7/11	c.734G>A	p.Gly245Asp	2
chr17:7577544	A	C	snp	missense_variant	TP53	7/11	c.737T>G	p.Met246Arg	1
chr17:7577539	G	A	snp	missense_variant	TP53	7/11	c.742C>T	p.Arg248Trp	2
chr17:7577538	C	T	snp	missense_variant	TP53	7/11	c.743G>A	p.Arg248Gln	1												0.035
chr17:7577535	C	A	snp	missense_variant	TP53	7/11	c.746G>T	p.Arg249Met	1
chr17:7577534	C	G	snp	missense_variant	TP53	7/11	c.747G>C	p.Arg249Ser	2										0.0079																			0.0042
chr17:7577534	C	A	snp	missense_variant	TP53	7/11	c.747G>T	p.Arg249Ser	1																																		0.0084
zVUS_chr17:7577532	G	A	snp	missense_variant	TP53	7/11	c.749C>T	p.Pro250Leu	1
chr17:7577518	T	A	snp	missense_variant	TP53	7/11	c.763A>T	p.Ile255Phe	1
chr17:7577509	C	A	snp	stop_gained	TP53	7/11	c.772G>T	p.Glu258Ter	1
chr17:7577498	C	T	snp	splice_donor_variant	TP53	7/11	c.782+1G>A		2						0.0253
chr17:7577156	C	A	snp	intron_variant	TP53	7/11	c.783-1G>T		1
chr17:7577157	T	A	snp	splice_acceptor_variant	TP53		c.783-2A>T		1
VUS_chr17:7577142	C	T	snp	missense_variant	TP53	8/11	c.796G>A	p.Gly266Arg	1
VUS_chr17:7577141	C	A	snp	missense_variant	TP53	8/11	c.797G>T	p.Gly266Val	1
chr17:7577124	C	T	snp	missense_variant	TP53	8/11	c.814G>A	p.Val272Met	1
chr17:7577121	G	A	snp	missense_variant	TP53	8/11	c.817C>T	p.Arg273Cys	2									0.3501
zVUS_chr17:7577117	ACAC	AAAA	indel	missense_variant	TP53	8/11	c.818_821delGTGTinsTTTT	p.ArgVal273LeuPhe	1
chr17:7577120	C	T	snp	missense_variant	TP53	8/11	c.818G>A	p.Arg273His	1
chr17:7577120	C	A	snp	missense_variant	TP53	8/11	c.818G>T	p.R273L	3
chr17:7577118	C	A	snp	missense_variant	TP53	8/11	c.820G>T	p.V274F	1
zVUS_chr17:7577105	G	C	snp	missense_variant	TP53	8/11	c.833C>G	p.Pro278Arg	1
zVUS_chr17:7577100	T	A	snp	stop_gained	TP53	8/11	c.838A>T	p.Arg280Ter	1															0.1843
chr17:7577099	C	T	snp	missense_variant	TP53	8/11	c.839G>A	p.Arg280Lys	1
chr17:7577099	C	A	snp	missense_variant	TP53	8/11	c.839G>T	p.Arg280Ile	1
chr17:7577094	G	C	snp	missense_variant	TP53	8/11	c.844C>G	p.Arg282Gly	1
chr17:7577094	G	A	snp	missense_variant	TP53	8/11	c.844C>T	p.Arg282Trp	2																		0.5253
zVUS_chr17:7577082	C	A	snp	stop_gained	TP53	8/11	c.856G>T	p.Glu286Ter	1
chr17:7577074	AT	A	indel	inframe_deletion	TP53	8/11	c.863del	p.Asn288IlefsTer57	1
chr17:7577058	C	A	snp	stop_gained	TP53	8/11	c.880G>T	p.E294*	1
chr17:7577046	C	A	snp	stop_gained	TP53	8/11	c.892G>T	p.Glu298Ter	1
VUS_chr17:7579705	C	T	snp	missense_variant	TP53	3/11	c.91G>A	p.Val31Ile	1
chr17:7576807	TAGACTGGAAACTTTCCACTTGATAAGAGGTCCCAAGACTTAGTACCTGA	T	indel	splice_donor_variant&coding_sequence_variant&intron_variant	TP53	9/11	c.990_993+45del		1
chr17:7576855	G	A	snp	stop_gained&splice_region_variant	TP53	9/11	c.991C>T	p.Q331*	2
zVUS_chr17:7574035	T	A	snp	splice_acceptor_variant	TP53		c.994-2A>T		1
zVUS_chr17:7574021	C	A	snp	stop_gained	TP53	10/11	c.1006G>T	p.Glu336Ter	1
chr17:7573987	G	A	snp	missense_variant	TP53	10/11	c.1040C>T	p.Ala347Val	1
zVUS_chr17:7573954	T	A	snp	missense_variant	TP53	10/11	c.1073A>T	p.Glu358Val	1
FUSIONmatrix
chr2	29447946	+	ALK	chr2	42527349	-	EML4		1
chr2	29447598	+	ALK	chr2	42553313	-	EML4		1
chr5	149784208	-	ROS1	chr6	117650418	-	CD74		1
chr10	43611994	-	RET	chr10	61663521	+	CCDC6		1
chr2	29446418	+	ALK	chr2	42526587	-	EML4		1
chr2	29448232	+	ALK	chr2	42552698	-	EML4		1
chr6	117643975	+	ROS1	chr6	159233554	+	EZR		1
CNVmatrix
EGFR	chr7	55086725	55275031						6					4.0292										4.7562	4.077
FGFR1	chr8	38268656	38325363						1
KRAS	chr12	25358180	25403864						1
ERBB2	chr17	37844393	37884915						1																		14.739
MET	chr7	116312459	116438440						1
PIK3CA	chr3	178866311	178952497						3
[truncated: 227 more columns]

## Sheet: Table S2
TKI response of EGFR 19del variants
Items	delE746_A750, n (%)	Others, n (%)	P value	Deletion starting from E746, n (%)	Deletion starting from L747, n (%)	P value
TKI response
PR	17 (85.0)	6 (66.7)	0.558	18 (81.8)	3 (75.0)	> 0.999
SD	3 (15.0)	2 (33.3)		12 (18.2)	1 (25.0)

## Sheet: Table S3
Characteristics of patients with KRAS codon 61 mutation
Patient ID	Smoking history	KRAS	EGFR	ALK	Outcome of targeted therapy
P1	no	Q61L	L858R, T790M	None	PR to gefitinib
P2	no	Q61L	None	ALK-EML4	Not available
P3	yes	Q61L	L858R	None	PR to gefitinib
P4	no	Q61L	None	None	SD to gefitinib
P5	no	Q61H	None	None	Not available

## Sheet: Table S4
Correlation of EGFR , KRAS mutations and TP53 with clinicopathological features.
Features	EGFR mutation			KRAS mutation			TP53 mutation
	Wild type (%)	Mutant (%)	P value	Wild type (%)	Mutant (%)	P value	Wild type (%)	Mutant (%)	P value
Gender
Male	95 (70.4)	40 (29.6)	< 0.001	111 (82.2)	24 (17.8)	0.0119808	59 (43.7)	76 (56.3)	< 0.001
Female	54 (43.9)	69 (56.1)		114 (92.7)	9 (7.3)		80 (65.0)	43 (35.0)
Smoking status
Smokers	72 (80)	18 (20)	< 0.001	71 (78.9)	19 (21.1)	0.0055791	38 (42.2)	52 (57.8)	0.00908186
Never smoked	72 (45.0)	88 (55.0)		146 (91.3)	14 (8.8)		95 (59.4)	65 (40.6)
Histologic types
ADC	83 (48.3)	89 (51.7)	0.0235402	144 (83.7)	28 (16.3)	0.105735	91 (52.9)	81 (47.1)	0.00533744
SCC	15 (75.0)	5 (25.0)		20 (100)	0 (0)		4 (20)	16 (80)
Clinical stage
I, II& III	32 (72.7)	12 (27.3)	0.0141695	39 (88.6)	5 (11.4)	0.852442	20 (45.5)	24 (54.5)	0.252626
III & IV	106 (52.5)	96 (47.5)		177 (87.6)	25 (12.4)		111 (55)	91 (45.0)
